# Supplementary material for: Intrinsic factors and CD1d1 but not CD1d2 expression levels control invariant natural killer T cell subset differentiation
Source: Nat Commun. 2023 Dec 1;14:7922. doi: 10.1038/s41467-023-43424-7 (PMC10692182; doi:10.1038/s41467-023-43424-7)
Supplement: Supplementary file 4 — Source Data [file 41467_2023_43424_MOESM4_ESM.xlsx]

## Sheet: Figure 1A
	Total NKT Frequency			Total NKT Absolute Numbers
	B6	BALB/c		B6	BALB/c
	0.27	0.62		405000	930000
	0.34	0.63		476000	970200
	0.47	0.59		470000	885000
	0.49	0.64		558600	985600
	0.37	0.72		518000	504000
	NKT Subpopulations Frequency
	B6-NKT1	BALB/c-NKT1	B6-NKT2	BALB/c-NKT2	B6-NKT17	BALB/c-NKT17
	87.5	21.7	10.4	40.6	1.89	37.7
	89.1	21.4	8.54	49.6	2.14	28.9
	84.8	15.6	12.2	65	2.86	19.2
	79.6	22	14.7	47.9	5.17	30
	81.6	22.9	14.7	42.4	3.34	34.8
	NKT Subpopulations Absolute Numbers
	B6-NKT1	BALB/c-NKT1	B6-NKT2	BALB/c-NKT2	B6-NKT17	BALB/c-NKT17
	411250	210533	48880	393901	8648	365765
	518027	218649	49652	404835	12442	332270
	336486	212474	48410	380318	11348	376438
	346260	203034	63945	411981	22490	369600
	422688	182400	76146	442560	17301	334080

## Sheet: Figure 1B
CD5 MFI			PLZF MFI			Egr2 MFI
B6	BALB/c		B6	BALB/c		B6	BALB/c
9717	16765		1392	5393		710	903
10749	14161		1153	4713		620	960
10804	11827		1653	5857		720	935
11220	17679		1995	5641		746	840
11286	14866		1861	5180		764	786

## Sheet: Figure 1C
	SLAM MFI			TCR MFI
	B6	BALB/c		B6	BALB/c
	347	2820		1267	2907
	340	3301		1235	3127
	426	3928		1285	3343
	589	3723		1406	3250
	524	2958		1441	2980

## Sheet: Figure 1D
	SLAM MFI			CD1d MFI
	B6	BALB/c		B6	BALB/c
	2258	1269		2189	1587
	2410	1258		1782	1713
	2440	1136		2192	1514
	2408	1312		1773	1657
	2259	1114		2119

## Sheet: Figure 2B
	Total NKT Frequency
	BALB/c WT	BALB/c CD1d2-/-	BALB/c CD1d1-/-
	4.69	1.3	7.03
	6.06	0.83	9.49
	7.18	1.16	7.59
	4.78	0.78	6.99
	6.78		9.04
	Total NKT Absolute numbers
	BALB/c WT	BALB/c CD1d2-/-	BALB/c CD1d1-/-
	836400	971800	167200
	1090800	1246400	105600
	1345600	967600	97200
	789600	1778400	86140
	950000	998400

## Sheet: Figure 2C
	NKT Subpopulations Frequency
	WT BALB/c-NKT1	BALB/c CD1d1-/- -NKT1	BALB/c CD1d2-/- -NKT1	WT BALB/c-NKT2	BALB/c CD1d1-/- -NKT2	BALB/c CD1d2-/- -NKT2	WT BALB/c-NKT17	BALB/c CD1d1-/- -NKT17	BALB/c CD1d2-/- -NKT17
	36.6	88.2	30.8	24.3	6.39	40.8	39	4.87	28.4
	27.4	82.4	34.1	37.1	6.14	47.7	35.5	11.4	18.1
	45.3	87.3	55.7	24.1	7.69	23	30.5	4.98	21.3
	32.5	77.2	28.5	25.9	8.97	43.2	41.5	13.8	28.3
	40.1		29.2	27.8		50.5	32.1		20.2

## Sheet: Figure 2E
	Total NKT Frequency
	B6 WT	B6 CD1d1-/-
	4.87	0.08
	4.95	0.12
	3.09	0.05
	3.58	0.09
	3.84	0.06
	Total NKT Absolute numbers
	B6 WT	B6 CD1d1-/-
	542800	29400
	634400	14080
	672000	17360
	448800	24400
	514800	12760

## Sheet: Figure 2F
	NKT Subpopulations Frequency
	B6 WT-NKT1	B6 CD1d1-/- -NKT1	B6 WT-NKT2	B6 CD1d1-/- -NKT2	B6 WT-NKT17	B6 CD1d1-/- -NKT17
	93.5	75	5.79	20.8	0.48	3.75
	94.2	89.5	5.31	6.92	0.39	3.59
	90	68.3	8.18	23.8	1.55	7.14
	92.1	88.2	5.91	10.1	1.84	1.73
	92.6	85.7	6.36	11	0.97	3.33

## Sheet: Figure 3A.
	CD1d MFI DP
	BALB/c WT	BALB/c CD1d2-/-	BALB/c CD1d1-/-
	2935	129	2859
	4865	85	4869
	2902	126	2952
	2725	163.2	3901
	CD1d MFI B cells
	BALB/c WT	BALB/c CD1d2-/-	BALB/c CD1d1-/-
	4706	80	5240
	4953	43	5129
	4320	74	4969
	4110	56	5679
	CD1d MFI NKT cells
	BALB/c WT	BALB/c CD1d2-/-	BALB/c CD1d1-/-
	19506	4275	14398
	15185	5466	18097
	15344	3142	20070
	9031	2834	24328

## Sheet: Figure 3B.
	CD1d MFI DP
	B6 WT	B6 CD1d1-/-
	5716	261
	5776	319
	4995	163
	5153	261
	CD1d MFI B cells
	B6 WT	B6 CD1d1-/-
	10531	10
	6386	0
	6892	0
	6503	0
	CD1d MFI NKT cells
	B6 WT	B6 CD1d1-/-
	7559	2648
	6263	2266
	8093	2756
	6749	3373

[truncated: 22 more sheets: Figure 4A., Figure 4B., Figure 5B., Figure 6A, Figure 6B., Figure 6C., Figure 6D., Figure 6E., Figure 7B., Figure 7C., Figure 7D., Figure 7E, Figure 7F., Figure 8A., Figure 8B, Figure S1B, Figure S1C, Figure S1D, Figure S3, Figure S4 …]
